# Supplementary material for: Economic and Health Predictors of National Postpartum Depression Prevalence: A Systematic Review, Meta-analysis, and Meta-Regression of 291 Studies from 56 Countries
Source: Front Psychiatry. 2018 Feb 1;8:248. doi: 10.3389/fpsyt.2017.00248 (PMC5799244; doi:10.3389/fpsyt.2017.00248)
Supplement: Supplementary file 1 [file Data_Sheet_1.xlsx]

## Sheet: eTable 1
Country	Country N	Number of Studies	Mean Sample Size of Studies	Average Cutoff Used	Average First Postpartum Assessment (in weeks)	Average Last Postpartum Assessment (in weeks)	Average Length of Assessment Window (in weeks)	GINI Index	GDP per capita	% Women Working > 40 hrs a Week	Duration of Unpaid Leave	Duration of Paid Leave	Total Fertility Rate	Infant Mortality Rate	Lifetime Risk of Maternal Death	% Low Birth Weight Infants	% cesarean section	% Children Living with Single Parents	% Births Outside of Marriage	% Urbanized Population
									(US $)	(Aged 25-30)	(in weeks)			(deaths per 100,000 births)	(deaths per 100,000 births)
Australia	65634	23	2853.65	10.4781	3.09283	11.9857	8.89287	33.5	61887	0.3886	52	18	1.88	3	7	0.07	0.303	0.18	0.33	0.8915
Bangladesh	1020	2	510	10	7.32157	10.6431	3.32157	39.1	1096.6		16	16	2.18	33	240	0.22	0.075			0.3275
Brazil	20341	10	2034.1	12.9062	18.3322	35.406	17.0738	47.7	11612.5	0.6961	17	17	1.8	12	56	0.08	0.459	0.21	0.66	0.8517
Canada	14635	13	1125.77	11.9006	9.67867	10.3985	0.719831	31.5	50271.1	0.4123	17	15	1.67	5	12	0.06	0.263	0.2	0.27	0.8147
Chile	841	4	210.25	10	6.30559	10.9536	4.64804	48.5	14520	0.7072	18	18	1.82	7	25	0.06	0.307	0.22	0.69	0.8917
China	1784	5	356.8	11.833	4.80269	5.08969	0.286996	44	7593.9		14	14	1.67	11	37	0.02	0.259			0.5317
Finland	5218	3	1739.33	12	8.21234	10.3358	2.12342	26	49541.3	0.1769	18	18	1.85	2	5	0.04	0.163			0.8395
France	1855	6	309.167	12.2787	6.48194	7.36388	0.881941	28	42736.2	0.2081	16	16	1.98	4	8	0.07	0.188	0.18	0.56	0.7906
Germany	2242	5	448.4	9.81311	3.2306	11.7038	8.47324	30	47627.4	0.481	14	14	1.42	3	7	0.07	0.278	0.17	0.35	0.7489
Greece	1591	5	318.2	12.572	5.56568	12.2212	6.65556	33.5	21682.6	0.7195	17	17	1.53	4	3	0.08				0.7734
Hong Kong	4894	5	978.8	10.0703	1.68257	1.68257	0	43.9	40169.6		10	10
India	8476	7	1210.86	12.597	1.23714	1.93771	0.700566	34.6	1630.8		12	12	2.48	41	200	0.28	0.085	0.1	0.01	0.3199
Iran	4171	5	834.2	12.8101	7.46248	8.40806	0.945577	41.5	5292.9		17	12	1.92	14	21	0.07	0.419			0.7232
Ireland	1654	4	413.5	12.1264	4.86034	16.4849	11.6245	30.7	53313.6	0.3002	42	26	2	3	6	0.06	0.262	0.18	0.35	0.6267
Israel	3680	8	460	10.6457	3.83152	9.3875	5.55598	37	37031.7	0.6016	14	14	2.9	3	7		0.191	0.07	0.05	0.9201
Italy	2587	9	287.444	11.6699	6.2126	25.6598	19.4472	33.3	34960.3	0.482	22	22	1.49	3	4	0.06	0.382	0.1	0.28	0.6869
Japan	4725	10	472.5	9.53079	10.3215	19.5217	9.20021	35.9	36194.4	0.5864	14	14	1.42	2	5	0.08	0.174	0.12	0.02	0.9249
Korea	473	3	157.667	10	4.39535	5.42072	1.02537	29.2	27970.5	0.8425	13	13			81	0.04	0.377		0.02
Lebanon	624	2	312	11.5385	7.98077	13.0577	5.07692	43.1	8050.8		7	7	1.5	0.08	25	0.115	0.233			0.874
Malaysia	2186	4	546.5	12.1409	1.35224	16.3527	15.0005	37.1	10829.9		9	9	1.96	8	29	0.09		0.09		0.7328
Mexico	461	2	230.5	13	1.35358	27.5141	26.1605	46.9	9009.3	0.657	12	12	2.2	14	50	0.092	0.378	0.19	0.55	0.784
Morocco	244	2	122	12	1.18033	16.5246	15.3443	41.3	3140		14	14	2.74	26	100	0.15	0.054			0.592
Nepal	526	2	263	13	5.57034	10.3802	4.80989	48.5	698.3		7	7	2.3	32	170	0.21	0.027			0.1788
Netherlands	5218	2	2609	12	8.21234	10.3358	2.12342	27.8	51590	0.1993	16	16	1.77	3	6			0.12	0.47	0.8927
New Zealand	3033	4	758.25	12.5615	13.7573	19.0195	5.26212	32.6	42409	0.6257	14	14	2.05	5	15	0.06	0.204	0.24	0.49	0.8622
Nigeria	2122	4	530.5	10.3139	3.68709	15.295	11.6079	43.8	3184.6		12	12	5.98	74	630	0.14	0.018		0.06	0.4609
Norway	12769	9	1418.78	10.4661	8.09312	11.1367	3.04354	24.1	97363.1	0.1115	45	45	1.93	2	7	0.05	0.166			0.7994
Pakistan	1025	2	512.5	9.4361	6.8722	6.8722	0	30.8	1429		12	12	3.3	69	260	0.32	0.073			0.365
Portugal	1095	5	219	12.0384	7.21735	16.905	9.68767	35.9	22080.9	0.7915	21	21	1.32	3	8	0.08				0.6234
Saudi Arabia	923	2	461.5	11.4827	5.95068	7.42812	1.47744		20481		10	10	2.7	7	24	0.11	0.13			0.825
Singapore	658	2	329	11.1033	7.82371	7.82371	0	39.7	56286.8		16	16	1.28	2	3	0.08				1
South Africa	283	2	141.5	12.364	6	6	0	67.8	6477.9	0.8415	17	17	2.39	33	300	0.15	0.206	0.43	0.63	0.6379
Spain	1811	3	603.667	9.77858	7.3915	16.878	9.48647	31.3	30262.2	0.5407	16	16	1.51	4	6	0.06	0.259	0.12	0.36	0.7913
Sweden	10303	9	1144.78	11.6002	6.85296	24.0811	17.2282	23	58887.3	0.5146	14	14	1.93	2	4	0.04	0.173	0.19	0.55	0.8551
Switzerland	849	3	283	12.2261	10.0106	10.5265	0.515901	31.1	84733		14	14	1.53	4	8	0.06	0.289			0.7379
Taiwan	1733	10	173.3	11.1287	6.34449	14.9336	8.58915	30.5											0.04
Turkey	10785	19	567.632	12.7451	1.84414	43.468	41.6238	43.9	10542.8	0.7473	16	16	2.04	17	20	0.16	0.212	0.07	0.03	0.7237
United Arab Emirates	317	3	105.667	10.5931	7.00946	10.265	3.25552		42522		6	6	1.8	7	12	0.15				0.8498
United Kingdom	49145	15	3276.33	12.2346	7.31295	12.5487	5.23571	35.8	45603.3	0.394	52	39	1.89	4	12	0.08	0.22	0.24	0.48	0.8209
USA	37254	42	887	11.1958	6.84331	9.53319	2.68988	36	54629.5	0.6927	12	0	1.98	6	21	0.08	0.303	0.27	0.41	0.8128
